# Supplementary material for: Role of Long Noncoding RNAs ZlMSTRG.11348 and UeMSTRG.02678 in Temperature-Dependent Culm Swelling in Zizania latifolia
Source: Int J Mol Sci. 2021 Jun 2;22(11):6020. doi: 10.3390/ijms22116020 (PMC8199642; doi:10.3390/ijms22116020)
Supplement: Supplementary file 1 [file ijms-22-06020-s001.zip]

Archive with 10 entries (10 files):
- Figure S1.tif
- Figure S2.tif
- Figure S3.tif
- Table S1.xlsx
- Table S2.xlsx
- Table S3.xlsx
- Table S4.xlsx
- Table S5.xlsx
- Table S6.xlsx
- Table S7.xlsx
