# Supplementary material for: Role of Long Noncoding RNAs ZlMSTRG.11348 and UeMSTRG.02678 in Temperature-Dependent Culm Swelling in Zizania latifolia
Source: Int J Mol Sci. 2021 Jun 2;22(11):6020. doi: 10.3390/ijms22116020 (PMC8199642; doi:10.3390/ijms22116020)
Supplement: Supplementary file 1 [file ijms-22-06020-s001.zip › Table S1.xlsx]

## Sheet: Table S1
Table S1 Differentially expressed genes in Ustilago esculenta between Zizania latifolia infected with U. esculenta grown at 25 °C (JB25) and 35 °C (JB35).
Gene ID	Log2 fold change(JB25/JB35)	Annotation
Ue.03097	15.3792	Conserved uncharacterized protein
Ue.01420	13.9205	Flavohemoprotein
Ue.00559	12.9229	Hypothetical protein UMAG_12258
Ue.06652	12.4948	Ribosomal 40S subunit protein S13
Ue.00142	12.399	Related to alpha-glucosidase
Ue.01797	12.096	Conserved hypothetical protein
Ue.01958	12.0776	Hypothetical protein
Ue.01538	11.8088	Macrofage activating glycoprotein
Ue.05653	11.4021	Major facilitator superfamily transporter
Ue.00726	10.9648	Conserved hypothetical protein
Ue.02825	10.9476	Conserved hypothetical protein
Ue.00213	10.895	Probable GAL7-UDP-glucose--hexose-1-phosphate uridylyltransferase
Ue.05715	10.7828	Hypothetical protein UMAG_00119
Ue.07387	10.7561	Related to Gluconolactonase
Ue.06277	10.7491	Hypothetical protein PANT_6d00008
Ue.00796	10.3975	Peroxisomal copper amine oxidase
Ue.02838	10.2192	Related to auxin-resistance protein
Ue.01217	9.49005	Related to PPR1-transcription factor regulating pyrimidine pathway
Ue.05013	9.4365	Related to RNA polymerase II mediator complex protein pmc1
Ue.01137	6.92278	Hypothetical protein UMAG_04815
Ue.03588	6.55914	Hypothetical protein UMAG_03751
Ue.06149	6.16476	Aquaporin-like protein
Ue.03345	5.75742	Related to sorbitol dehydrogenase
Ue.02503	5.38864	Hypothetical protein UMAG_02533
Ue.05344	5.37883	Putative Maltose permease
Ue.02472	5.22741	Related to Sterol regulatory element binding protein cleavage-activating protein
Ue.00814	4.92174	Uncharacterized protein UHOR_05394
Ue.06039	4.89394	Hypothetical protein UMAG_10581
Ue.02514	4.58985	Hypothetical protein UMAG_02523
Ue.05871	4.5665	Related to SKT5-protoplast regeneration and killer toxin resistance protein
Ue.06166	4.39309	Hypothetical protein
Ue.04287	4.26365	Uncharacterized protein UHOR_06643
Ue.00734	4.21328	Hypothetical protein
Ue.02120	4.13726	Probable POT1-acetyl-CoA C-acyltransferase, peroxisomal
Ue.00129	4.10395	Putative mannosyl oligosaccharide alpha 1,2 mannosidase, partial
Ue.00315	4.07768	Related to Aldose 1-epimerase precursor
Ue.06191	4.06074	General substrate transporter
Ue.06683	4.05627	Ribosomal 60S subunit protein L22
Ue.01353	4.04687	Probable PRB1-protease B, vacuolar
Ue.02306	4.02243	Probable FBP1-fructose-1,6-bisphosphatase
Ue.06816	4.01427	Related to multidrug resistant protein
Ue.02255	4.00749	Related to CBK1-Serine/threonine protein kinase involved in cell wall biosynthesis
Ue.02322	4.00466	Conserved hypothetical protein
Ue.02400	3.98159	Bifunctional 6-phosphofructo-2-kinase/fructose-2,6-bisphosphate 2-phosphatase
Ue.02132	3.93612	Conserved hypothetical protein
Ue.00515	3.86291	Hypothetical protein
Ue.01341	3.85699	Related to fruiting body protein SC7 precursor
Ue.06177	3.83223	Related to Benzoate 4-monooxygenase
Ue.04779	3.81626	Probable NADPH-cytochrome P450 reductase
Ue.01332	3.74111	Magnesium-translocating P-type ATPase family protein
Ue.05264	3.63146	P-loop containing nucleoside triphosphate hydrolase protein
Ue.01796	3.59882	Hypothetical protein UMAG_11062
Ue.01892	3.55063	Hypothetical protein PHSY_004527
Ue.05652	3.53074	Hypothetical protein
Ue.01618	3.38433	Hypothetical protein
Ue.00906	3.36302	Helicase-like transcription factor hltf
Ue.02148	3.36075	Hypothetical protein PHSY_004790
Ue.04889	3.34809	Uncharacterized protein SPSC_05603
Ue.00211	3.34091	Putative protein
Ue.00281	3.32356	Uncharacterized protein UHOR_02686
Ue.05751	3.28332	Related to Para-nitrobenzyl esterase
Ue.03472	3.27943	Conserved hypothetical protein
Ue.02535	3.25661	Probable indole-3-acetaldehyde dehydrogenase
Ue.00248	3.23084	Related to Sodium/nucleoside cotransporter 2
Ue.01098	3.23009	Related to HOL1 protein (member of major facilitator superfamily)
Ue.01487	3.22412	Hypothetical protein PaG_05941
Ue.01138	3.17256	Related to Endoglucanase 1 precursor (N-terminal fragment), partial
Ue.06818	3.11102	Putative thiamine biosynthesis protein nmt1
Ue.02584	3.02431	Related to multidrug resistant protein
Ue.07551	2.94661	Related to MAP kinase
Ue.03346	2.90289	HD domain-containing protein
Ue.04547	2.8529	Hypothetical protein PSEUBRA_SCAF25g00963
Ue.07268	2.84829	Probable 40S ribosomal protein s0
Ue.05791	2.75268	Related to TAD2-tRNA-specific adenosine deaminase 2
Ue.04854	2.74122	Hypothetical protein UMAG_05229
Ue.06519	2.72147	Oxysterol-binding protein, partial
Ue.00099	2.71663	Probable effector pep1
Ue.04098	2.71339	Phd finger domain protein
Ue.01955	2.69119	Hypothetical protein um01237
Ue.03831	2.66844	Related to peroxisomal membrane protein
Ue.05244	2.63042	Hypothetical protein
Ue.05007	2.62924	Uncharacterized protein BN887_05119
Ue.03438	2.57687	Rak1-guanine uncleotide-binding protein beta subunit-like protein
Ue.03834	2.54408	Uncharacterized protein UHOR_04643
Ue.00835	2.53017	Uncharacterized protein SPSC_00409
Ue.04045	2.51393	60S ribosomal protein L21
Ue.04709	2.46268	Histidine phosphotransferase hpt1p
Ue.06653	2.45866	Ribosomal 40S subunit protein S6
Ue.00102	2.42995	Probable ADH1-alcohol dehydrogenase I
Ue.01786	2.4054	Aldehyde dehydrogenase
Ue.01898	2.39076	Hypothetical protein BN887_03957
Ue.01271	2.38143	Related to RNA binding protein Nrd1 (Negative regulator of differentiation)
Ue.00308	2.32378	Hypothetical protein DCS_04506
Ue.02921	2.31011	Probable ZWF1-glucose-6-phosphate dehydrogenase
Ue.04283	2.30215	Probable RPL33B-ribosomal protein L35a.e.c15
Ue.00074	2.28586	Putative protein
Ue.03095	2.28342	Hypothetical protein UMAG_05302
Ue.06735	2.26106	Related to KEL1-involved in cell fusion and morphology
Ue.01713	2.25169	Related to CAT2-Carnitine O-acetyltransferase
Ue.02920	2.23753	Uncharacterized protein UHOR_07039
Ue.06990	2.2142	Related to GIS2-Putative zinc finger protein, proposed to be involved in the RAS/cAMP signaling pathway
Ue.07488	2.20236	Probable ribosomal protein L24.e.A, cytosolic
Ue.06223	2.19547	Hypothetical protein UMAG_10076
Ue.03098	2.18993	Uncharacterized protein BN887_02622
Ue.07388	2.17126	Probable sugar transporter
Ue.04275	2.13888	Probable 40S ribosomal protein S15
Ue.00268	2.12169	Hypothetical protein UMAG_10252
Ue.02259	2.05939	Uncharacterized protein SPSC_01277
Ue.01653	2.05909	Forkhead transcription factor required for pathogenic development
Ue.07547	2.02872	Conserved hypothetical protein
Ue.00676	2.02559	Probable general amino acid permease
Ue.05340	2.00803	Hypothetical protein PHSY_001936
Ue.02288	2.00432	Probable POT1-acetyl-CoA C-acyltransferase, peroxisomal
Ue.06065	2.00363	Conserved hypothetical protein
Ue.04090	1.99604	Hypothetical protein UMAG_11918
Ue.03590	1.9901	Conserved hypothetical protein
Ue.04273	1.9809	Ribosomal 60S subunit protein L15
Ue.03955	1.91751	40S ribosomal protein S16
Ue.07053	1.89253	Uncharacterized protein UHOR_07881
Ue.01675	1.88259	Ribosomal protein L29
Ue.02926	1.87481	Malate dehydrogenase, NAD-dependent
Ue.06254	1.86936	Hypothetical protein PANT_6d00016
Ue.02142	1.84424	Conserved hypothetical protein
Ue.01457	1.84022	Probable malate synthase, glyoxisomal
Ue.04274	1.83491	60S ribosomal protein L5
Ue.04263	1.81079	Putative serine carboxypeptidase
Ue.02949	1.7775	Nuclear pore complex, Nup133 component
Ue.06233	1.77476	Conserved hypothetical protein
Ue.00140	1.75288	Probable SUC2-invertase (sucrose hydrolyzing enzyme)
Ue.02449	1.7519	Putative H+-transporting P-type ATPase
Ue.03842	1.72092	40S ribosomal protein S3
Ue.07503	1.67898	Related to decapping enzyme
Ue.00675	1.63673	Uncharacterized protein UHOR_06275
Ue.00393	1.61037	Hypothetical protein PHSY_003852
Ue.06235	1.60895	Hypothetical protein PSEUBRA_SCAF8g02247
Ue.07450	1.60314	Related to L-ascorbate oxidase precursor
Ue.01972	1.59453	Alpha-tubulin
Ue.05655	1.58674	MFS quinate transporter QutD
Ue.00677	1.58364	Probable ATX1-antioxidant protein and metal homeostasis factor
Ue.00339	1.57798	Peroxisomal multifunctional beta-oxidation protein
Ue.02287	1.56091	Conserved hypothetical protein
Ue.02302	1.53828	Hypothetical protein
Ue.01617	1.53604	Related to transcriptional activator Mut3p
Ue.01398	1.51761	Conserved hypothetical protein
Ue.00908	1.48063	Hypothetical protein UMAG_12330
Ue.07051	1.39486	Di-copper centre-containing protein
Ue.06774	1.389	Probable 40s ribosomal protein s28
Ue.03773	1.36167	Probable mitochondrial aconitate hydratase
Ue.02068	1.35991	Hypothetical protein BN887_03205
Ue.01343	1.35179	Hypothetical protein UMAG_04342
Ue.03354	1.34514	Uncharacterized protein SPSC_02670
Ue.03424	1.33915	Probable proteine disulfate isomerase
Ue.06168	1.32302	Hypothetical protein
Ue.05002	1.31416	Putative protein
Ue.03896	1.28811	Hypothetical protein PSEUBRA_SCAF6g00844
Ue.02784	1.2487	High affinity ammonium transporter
Ue.00907	1.21173	Probable glutathione-dependent formaldehyde dehydrogenase
Ue.02101	1.20898	Hypothetical protein BN887_03233
Ue.03589	1.10705	Conserved hypothetical protein
Ue.07108	1.0819	Probable ADP, ATP carrier protein (ADP/ATP translocase)
Ue.03364	-11.7558	Conserved hypothetical protein
Ue.04427	-11.1918	Hypothetical protein PHSY_000346
Ue.03269	-9.60084	Uncharacterized protein UHOR_08679
Ue.02706	-9.42731	Uncharacterized protein UHOR_00496
Ue.02589	-6.95912	Chromatin remodeling complex WSTF-ISWI, small subunit
Ue.03556	-6.08357	Putative protein
Ue.05710	-5.62006	Related to toxD gene
Ue.01562	-5.39687	Tubulin-tyrosine ligase
Ue.01563	-5.33779	Putative protein
Ue.05676	-5.21335	Hypothetical protein UMAG_00082
Ue.00762	-5.16942	Related to nitrogen assimilation transcription factor
Ue.01238	-5.1283	Hypothetical protein PaG_02067
Ue.03507	-4.98282	Uncharacterized protein SPSC_05022
Ue.05620	-4.85833	MFS general substrate transporter
Ue.04429	-4.75076	Probable heat shock protein HSP104 (endopeptidase Clp ATP-binding chain HSP104)
Ue.03362	-4.63944	Glycosyltransferase family 20 protein
Ue.04530	-4.57784	Related to alpha,alpha-trehalose-phosphate synthase, 115 KD subunit
Ue.00378	-4.48067	NA
Ue.01355	-4.4659	Related to DNAJ-like protein Psi
Ue.01844	-4.40986	Related to JLP1-Fe(II)-dependent sulfonate/alpha-ketoglutarate dioxygenase
Ue.01845	-4.28111	Hypothetical protein
Ue.01698	-4.25437	Related to HXT1-Low-affinity hexose facilitator
Ue.01453	-4.19749	Wd40 containing snare-dependent exocytosis protein
Ue.00768	-4.1261	Related to Glucose oxidase
Ue.07517	-4.01298	Hypothetical protein
Ue.03625	-4.00873	Hypothetical protein PAN0_011d4318
Ue.06198	-3.95315	Hypothetical protein
Ue.01565	-3.83802	Uncharacterized protein SPSC_04415
Ue.02144	-3.78883	Uncharacterized protein UHOR_01608
Ue.02196	-3.78067	Hypothetical protein
Ue.05444	-3.73506	Related to RPO41-DNA-directed RNA polymerase, mitochondrial
Ue.00895	-3.6581	Cytoplasm protein
Ue.07222	-3.63728	Hypothetical protein
Ue.06081	-3.57512	Hypothetical protein PHSY_005940
Ue.04628	-3.49546	Hypothetical protein UMAG_00443
Ue.06279	-3.44949	Hypothetical protein
Ue.04249	-3.44578	Hypothetical protein PSEUBRA_SCAF14g01643
Ue.01476	-3.44107	Hypothetical protein BN887_04607
Ue.02197	-3.43776	Hypothetical protein PSEUBRA_SCAF3g03857
Ue.02283	-3.41547	Related to PIF1-DNA helicase involved in mitochondrial DNA repair and telomere length control
Ue.03659	-3.41386	Uncharacterized protein UHOR_05821
Ue.06983	-3.41093	DnaJ-domain-containing protein
Ue.06964	-3.40197	Signal transduction protein involved in rna splicing
Ue.01702	-3.30532	Related to Alpha arabinofuranosidase
Ue.07079	-3.29407	Uncharacterized protein UHOR_07915
Ue.00894	-3.25443	Probable U-snRNP-associated cyclophilin
Ue.06694	-3.23461	Cycloheximide resistance protein
Ue.01310	-3.19868	Hypothetical protein UMAG_04370
Ue.03627	-3.18806	Related to sepB protein
Ue.04751	-3.17587	Hypothetical protein PHSY_002193
Ue.04973	-3.11988	Hypothetical protein
Ue.05857	-3.11953	Hypothetical protein PaG_06112
Ue.00620	-3.1006	Probable RAD3-DNA helicase/ATPase
Ue.01345	-3.07629	Hypothetical protein PaG_03354
Ue.03105	-3.05333	Conserved hypothetical protein
Ue.03668	-3.03817	Probable arsenite translocating ATPase (ASNA1)
Ue.04428	-2.89913	Molybdopterin binding protein
Ue.03901	-2.88388	Uncharacterized protein UHOR_04743
Ue.02761	-2.869	Probable SPO14-phospholipase D
Ue.07272	-2.86288	Hypothetical protein PSEUBRA_SCAF16g05338
Ue.07509	-2.86052	Carotenoid cleavage dioxygenase 1
Ue.07262	-2.82834	Probable phosphoenolpyruvate carboxykinase
Ue.06290	-2.82757	Related to MDJ1-heat shock protein
Ue.03769	-2.77518	Related to ADH6-NADPH-dependent alcohol dehydrogenase
Ue.01954	-2.75368	NA
Ue.05726	-2.72565	Uncharacterized protein UHOR_00204
Ue.03626	-2.71368	Heat shock coGNATe 70
Ue.06258	-2.68091	Related to Reticuline oxidase precursor
Ue.00901	-2.64057	Probable DUR3-Urea permease
Ue.01846	-2.62394	Related to GCY1-galactose-induced protein of aldo/keto reductase family
Ue.07568	-2.58768	Putative protein
Ue.06980	-2.56193	Probable heat shock protein Hsp88
Ue.04786	-2.54555	Uncharacterized protein UHOR_07274
Ue.03508	-2.53462	Macrophage activating glycoprotein
Ue.02298	-2.51925	Conserved hypothetical protein
Ue.07505	-2.49493	Hypothetical protein
Ue.00809	-2.47716	Probable VAS1-valyl-tRNA synthetase
Ue.03480	-2.46493	Probable fatty acid synthase, beta and alpha chains
Ue.05265	-2.46018	Conserved hypothetical protein
Ue.03229	-2.45686	Glutamate decarboxylase
Ue.05732	-2.44049	Related to embryonic protein DC-8
Ue.04949	-2.43166	Putative dioxygenase Ssp1
Ue.02738	-2.41594	Hypothetical protein PaG_00214
Ue.01402	-2.40282	Hypothetical protein
Ue.00893	-2.38187	Related to RNA-dependent RNA polymerase
Ue.01195	-2.3703	Related to PER1 protein, involved in manganese homeostasis
Ue.01550	-2.34926	Conserved hypothetical protein
Ue.03822	-2.29932	Conserved hypothetical protein
Ue.07570	-2.27929	Uncharacterized protein UHOR_08896
Ue.07514	-2.27221	Putative protein
Ue.01401	-2.243	Hypothetical protein
Ue.01904	-2.17735	Related to PTC5-putative 2C protein phosphatase (PP2Cs)
Ue.00419	-2.17693	Related to TGF beta receptor associated protein-1
Ue.01434	-2.13642	Related to trehalose-6-phosphate phosphatase
Ue.05258	-2.1318	Hypothetical protein
Ue.02569	-2.10918	Hypothetical protein PAN0_007c3202
Ue.01926	-2.10665	Putative protein [Melanopsichium
Ue.05213	-2.09787	Hypothetical protein PSEUBRA_SCAF21g03426
Ue.01984	-2.04342	Putative Hsp70 family ATPase SSC1
Ue.01144	-2.01938	Related to AHA1-stress-regulated cochaperone
Ue.03434	-2.01364	Hypothetical protein
Ue.01161	-1.99293	Hypothetical protein
Ue.06592	-1.97783	Related to glucosyltransferase
Ue.07500	-1.86002	Hypothetical protein PaG_05135
Ue.02652	-1.80085	Conserved hypothetical protein
Ue.07511	-1.79325	Conserved hypothetical protein
Ue.03207	-1.74878	Related to CSR1-phosphatidylinositol transfer protein
Ue.06597	-1.74594	Uncharacterized protein SPSC_01863
Ue.04718	-1.72598	Hypothetical protein
Ue.06305	-1.67616	Ca2+ transporting ATPase
Ue.02272	-1.67456	Chaperone regulator
Ue.00912	-1.66894	Pentatricopeptide repeat protein
Ue.01638	-1.65829	Probable PRP8-U5 snRNP protein, pre-mRNA splicing factor
Ue.05257	-1.65458	Putative heat shock protein 10 (chaperonin CPN10)
Ue.07499	-1.64998	Fatty acid desaturase
Ue.04453	-1.60459	Related to transcription factor ATFA
Ue.07039	-1.6038	Hypothetical protein
Ue.05600	-1.53291	Fungal specific zinc-finger transcription factor
Ue.06245	-1.50837	Probable Sulfate permease
Ue.01599	-1.50771	Conserved hypothetical protein, partial
Ue.03238	-1.50218	Related to quinate transport protein
Ue.03435	-1.49013	Hypothetical protein PaG_03195
Ue.03339	-1.43344	Conserved hypothetical protein
Ue.07273	-1.42575	Related to ATG4-essential for autophagy
Ue.00636	-1.40027	Related to ULS1-ubiquitin ligase for SUMO conjugates
Ue.00685	-1.38652	Probable GCV2-glycine decarboxylase P subunit
Ue.02039	-1.38097	Related to myo-inositol transporter
Ue.06069	-1.37378	Two-component sensor molecule
Ue.02407	-1.37373	Probable calnexin (C-terminal fragment)
Ue.04047	-1.36942	Probable CCT6-component of chaperonin-containing T-complex (zeta subunit)
Ue.03746	-1.3629	Hypothetical protein PSEUBRA_SCAF6g00710
Ue.04931	-1.3291	Hypothetical protein UMAG_04553
Ue.06849	-1.19469	Hypothetical protein PANT_15d00004
Ue.03740	-1.17801	Hypothetical protein PHSY_005013
Ue.03919	-1.16399	Sugar transporter
Ue.01626	-1.15917	Hypothetical protein UMAG_01547
Ue.01680	-1.10569	Related to serine/threonine protein kinase
Ue.02806	-1.09583	Related to FET5-multicopper oxidase
Ue.01483	-1.04299	Conserved hypothetical protein
Ue.00680	-1.02909	Conserved hypothetical protein
Ue.04691	-1.02313	Chorismate mutase
