# Supplementary material for: Role of Long Noncoding RNAs ZlMSTRG.11348 and UeMSTRG.02678 in Temperature-Dependent Culm Swelling in Zizania latifolia
Source: Int J Mol Sci. 2021 Jun 2;22(11):6020. doi: 10.3390/ijms22116020 (PMC8199642; doi:10.3390/ijms22116020)
Supplement: Supplementary file 1 [file ijms-22-06020-s001.zip › Table S2.xlsx]

## Sheet: Table S2
Table S2 Potential cis-target genes of the differentially expressed lncRNAs in Zizania latifolia between Z. latifolia plants infected with Ustilago esculenta grown at 25 °C (JB25) and 35 °C (JB35), as well as between Z. latifolia plants without U. esculenta infection grown at 25 °C (CK25) and 35 °C (CK35).
lncRNA_ID	Log2 fold change(JB25/JB35)	Log2 fold change(CK25/CK35)	GeneID	Log2 fold change(JB25/JB35)	Log2 fold change(CK25/CK35)	Annotation
ZlMSTRG.29568	5.64594	NA	Zl.17684	NA	-5.24793	PREDICTED: E3 ubiquitin protein ligase RIE1-like
ZlMSTRG.09543	3.64992	NA	Zl.05881	1.5642	-0.345387	PREDICTED: ethylene-responsive transcription factor 1-like
ZlMSTRG.11955	3.11323	NA	Zl.12367	-0.608809	-0.143997	PREDICTED: WEB family protein At5g16730, chloroplastic-like
ZlMSTRG.21901	2.70561	NA	Zl.02885	-5.85798	-1.47741	NA
ZlMSTRG.11060	2.44263	NA	Zl.11778	0.793071	-0.082746	putative HGA1
ZlMSTRG.21900	2.34012	NA	Zl.02885	-5.85798	-1.47741	NA
ZlMSTRG.21988	2.26372	NA	Zl.07756	0.0365259	-4.58496	Cyclin-dependent kinase G-2
ZlMSTRG.32143	1.60435	NA	Zl.03981	2.09897	-0.389355	PREDICTED: formin-like protein 7
ZlMSTRG.17904	1.3057	NA	Zl.20333	NA	-5.90689	Putative thaumatin-protein
ZlMSTRG.19942	1.19505	NA	Zl.15909	-6.02237	-3.72403	9-cis-epoxycarotenoid dioxygenase 1, chloroplastic-like
ZlMSTRG.30289	1.17829	NA	ZlMSTRG.30292	-1.25096	-1.74019	NA
ZlMSTRG.22088	1.00431	NA	Zl.18276	2.32193		PREDICTED: proline-rich receptor-like protein kinase PERK8
ZlMSTRG.25524	-11.2018	NA	Zl.14514	NA	0.254573	Probable purple acid phosphatase 20
ZlMSTRG.18926	-11.1621	NA	Zl.16456	3.59904	8.05528	NA
ZlMSTRG.03346	-10.7305	NA	Zl.09901	1.32714	1.04896	PREDICTED: T-complex protein 1 subunit beta
ZlMSTRG.01875	-10.0007	NA	Zl.05645	NA	3.58496	NA
ZlMSTRG.07558	-9.63481	NA	Zl.03276	-0.401023	0.978719	Putative transcription factor qSH-1
ZlMSTRG.23932	-9.51767	NA	Zl.24220	0.925999		WD repeat-containing protein 44-like
ZlMSTRG.27730	-9.17493	NA	Zl.02484	-2.61493	1.00419	Probable staphylococcal-like nuclease CAN3
ZlMSTRG.19246	-8.93958	NA	ZlMSTRG.19246	-8.93958	6.40939	NA
ZlMSTRG.31921	-8.87805	NA	Zl.02109	-0.539055	0.352864	PREDICTED: phosphatidylinositol/phosphatidylcholine transfer protein SFH3
ZlMSTRG.20580	-8.65642	NA	Zl.06821	1.58496	5.12928	Putative AT hook-containing MAR binding protein 1(AHM1)
ZlMSTRG.24712	-8.43879	NA	Zl.24147	-0.681604	0.246922	Putative WRKY transcription factor 57
ZlMSTRG.08615	-8.10591	NA	Zl.08444	-0.0995357	0.255168	PREDICTED: ATP phosphoribosyltransferase, chloroplastic-like [Oryza brachyantha]
ZlMSTRG.05484	-6.67948	NA	Zl.05446	0.812604	0.61233	Ethylene-responsive small GTP-binding protein
ZlMSTRG.04536	-4.91029	NA	Zl.24948	0.520891	0.524773	Actin-3-like
ZlMSTRG.21684	-4.90463	NA	Zl.07410	0.401617	1.11651	Arginine/serine-rich protein 45
ZlMSTRG.01704	-4.74668	NA	ZlMSTRG.01707	-1.12448		NA
ZlMSTRG.19800	-4.29006	NA	Zl.21043	1.44011	-0.113413	Coatomer subunit zeta-2
ZlMSTRG.17484	-3.81628	NA	Zl.14493	-4.21723	0.472068	Rab11 binding protein-like
ZlMSTRG.11925	-3.6017	NA	Zl.18080	0.753579	-0.765624	NA
ZlMSTRG.22234	-3.59881	NA	Zl.19158	1.52687	0.700527	Probable galacturonosyltransferase-like 3
ZlMSTRG.29826	-3.48921	NA	Zl.10088	0.157101	1.09736	PREDICTED: transmembrane protein 42-like
ZlMSTRG.10263	-3.2603	NA	Zl.11794	0.973365	1.35898	Tyrosine/nicotianamine aminotransferases family protein
ZlMSTRG.27555	-3.13544	NA	Zl.15855	-0.0443941	2.21115	PREDICTED: protein ROOT INITIATION DEFECTIVE 3-like
ZlMSTRG.03980	-2.72289	NA	Zl.03617	-0.724366	-0.0720791	Membrane protein-like
ZlMSTRG.20587	-2.68515	NA	Zl.06487	0.681178	1.35279	PREDICTED: enhancer of mRNA-decapping protein 4-like isoform X2
ZlMSTRG.13164	-2.57107	NA	Zl.12057	0.801841	0.73656	Formin-like protein 4
ZlMSTRG.18881	-2.56576	NA	Zl.03914	1.1919	0.823122	PREDICTED: DCN1-like protein 4 isoform X2
ZlMSTRG.07544	-2.47744	NA	Zl.03311	-1.45307	-1.04237	PREDICTED: nematode resistance protein-like HSPRO2-like
ZlMSTRG.08796	-2.47573	NA	Zl.14465	0.788811	1.00104	Putative T complex protein
ZlMSTRG.07014	-2.42658	NA	Zl.05453	-0.366128	-1.55141	Chlorophyll a-b binding protein 3C, chloroplastic
ZlMSTRG.13521	-2.42574	NA	Zl.23934	1.24829	-0.0778964	Pyrophosphate-energized vacuolar membrane proton pump
ZlMSTRG.02478	-2.41122	NA	Zl.09711	-3	0	Probable inactive purple acid phosphatase 27
ZlMSTRG.18952	-2.40479	NA	Zl.01426	1.17434	3.85923	PREDICTED: serine/threonine-protein kinase Aurora-2
ZlMSTRG.03830	-2.3586	NA	Zl.12644	-0.865458	0.102447	PREDICTED: probable protein phosphatase 2C 34
ZlMSTRG.22235	-2.35082	NA	Zl.19135	-1.10281	-0.925614	Thioredoxin M2, chloroplastic-like
ZlMSTRG.13863	-2.34327	NA	Zl.09997	1.18442	0.439422	Putative guanylate binding protein
ZlMSTRG.08184	-2.31895	NA	Zl.22744	1.45943	0.625604	Putative peptide transporter
ZlMSTRG.31226	-2.29596	NA	Zl.06585	7.09803	-0.559427	Putative ACT domain containing protein
ZlMSTRG.03456	-2.25415	NA	ZlMSTRG.03456	-2.25415	0.773857	NA
ZlMSTRG.04156	-2.23653	NA	Zl.08056	0.366242	2.34543	PREDICTED: probable histidine kinase 4
ZlMSTRG.24672	-2.22026	NA	Zl.04579	0.705228	0.511944	PREDICTED: golgin candidate 5-like
ZlMSTRG.04620	-2.21684	NA	Zl.15815	-1	2.58496	Probable V-type proton ATPase subunit H
ZlMSTRG.31683	-2.13365	NA	Zl.04976	0.82489	1.13582	PREDICTED: neurofilament heavy polypeptide-like
ZlMSTRG.27279	-2.12914	NA	Zl.03701	-1.16166	0.915134	PREDICTED: protein STRUBBELIG-RECEPTOR FAMILY 7-like
ZlMSTRG.26921	-1.9908	NA	Zl.06439	-1.41761	0.432959	PREDICTED: uncharacterized vacuolar membrane protein YML018C-like isoform X1
ZlMSTRG.02442	-1.92498	NA	Zl.20189	1.14602	0.875827	Protein disulfide isomerase-like
ZlMSTRG.08477	-1.87774	NA	Zl.04237	1.47644	-0.113924	PREDICTED: leucine-rich repeat-containing protein 16B-like
ZlMSTRG.08111	-1.84265	NA	Zl.07516	0.902161	1.51001	PREDICTED: splicing factor U2af large subunit A-like isoform X1
ZlMSTRG.30807	-1.72302	NA	Zl.00376	-7.55459	-0.906891	PREDICTED: disease resistance protein RPM1-like, partial
ZlMSTRG.21551	-1.68523	NA	Zl.21267	0.00901687	0.402848	Mitochondrial ribosome-associated GTPase 1-like
ZlMSTRG.01804	-1.67775	NA	Zl.00748	1.15564	-0.52815	PREDICTED: FAS-associated factor 2-B-like
ZlMSTRG.13402	-1.67118	NA	Zl.00542	0.765535	-1.0133	NA
ZlMSTRG.12372	-1.6321	NA	Zl.23349	0.795642	-0.286436	MLO-like protein 1-like
ZlMSTRG.05197	-1.58586	NA	Zl.10646	2.05514	1.85244	Cell division cycle-like protein
ZlMSTRG.06626	-1.54555	NA	Zl.03972	-3.16993	3.16993	PREDICTED: cysteine-rich receptor-like protein kinase 10-like
ZlMSTRG.28241	-1.53946	NA	Zl.22896	1.06595	1.18051	Erwinia chrysanthemi IndA protein homolog-like
ZlMSTRG.11582	-1.52882	NA	Zl.08607	-0.256775	1.92735	PREDICTED: probable 2-carboxy-D-arabinitol-1-phosphatase isoform X3
ZlMSTRG.07796	-1.50927	NA	Zl.18623	-0.129854	0.487938	Lon protease homolog 2
ZlMSTRG.04619	-1.44928	NA	Zl.15815	-1	2.58496	Probable V-type proton ATPase subunit H
ZlMSTRG.25142	-1.4198	NA	Zl.09836	-4.75489	-3.19265	PREDICTED: type IV inositol polyphosphate 5-phosphatase 9-like
ZlMSTRG.12375	-1.35059	NA	Zl.23349	0.795642	-0.286436	MLO-like protein 1-like
ZlMSTRG.24117	-1.29097	NA	Zl.11820	0.738389	0.352002	PREDICTED: diaminopimelate epimerase, chloroplastic
ZlMSTRG.01237	-1.24897	NA	Zl.23349	0.795642	-0.286436	MLO-like protein 1-like
ZlMSTRG.03632	-1.00116	NA	Zl.07101	0.310731	1.09089	NA
ZlMSTRG.19002	NA	10.7334	Zl.04429	-0.0134623	0.346756	F-box/kelch-repeat protein At1g57790
ZlMSTRG.27554	NA	10.1299	Zl.15855	-0.0443941	2.21115	Protein ROOT INITIATION DEFECTIVE 3
ZlMSTRG.32185	NA	4.23057	Zl.20662	0.931532	1.18253	Ribosome-recycling factor, chloroplastic
ZlMSTRG.23057	NA	3.49985	Zl.23431	0.387909	0.30448	Tobamovirus multiplication protein 2A
ZlMSTRG.20450	NA	3.42341	Zl.18390	0.978081	1.44857	NA
ZlMSTRG.01814	NA	3.00394	Zl.00757	1.8341	0.807355	NA
ZlMSTRG.28080	NA	2.88579	Zl.20362	0.921295	0.450945	Calmodulin-like protein 9
ZlMSTRG.26346	NA	2.79134	Zl.18948	-0.809086	0.300976	Glycerol-3-phosphate dehydrogenase SDP6
ZlMSTRG.26590	NA	2.36847	Zl.13735	1.3322	0.408343	Probable transcription factor GLK1
ZlMSTRG.00315	NA	2.06843	Zl.25212	6.26679	0.0458037	NA
ZlMSTRG.22400	NA	1.84876	Zl.14261	0.556393	0.792287	Arginine/serine-rich protein 45
ZlMSTRG.02023	NA	1.75074	ZlMSTRG.02024	2.66516	0.930986	NA
ZlMSTRG.12289	NA	1.70979	Zl.18640	-0.115005	0.501867	Serine/threonine-protein kinase HT1
ZlMSTRG.26357	NA	1.70542	Zl.18938	1.65923	1.46738	Signal peptide peptidase-like 5
ZlMSTRG.12651	NA	1.69142	Zl.23591	2.09192	0.103093	Photosystem I reaction center subunit N, chloroplastic
ZlMSTRG.03466	NA	1.63568	Zl.23299	-0.61522	2.71621	ADP-ribosylation factor GTPase-activating protein AGD3
ZlMSTRG.30067	NA	1.57956	Zl.22156	0.905363	2.96578	NA
ZlMSTRG.14726	NA	1.51398	Zl.05812	0.133963	0.164682	Probable 6-phosphogluconolactonase 2
ZlMSTRG.03576	NA	1.28504	Zl.17393	0.29758	0.617056	Proline-rich receptor-like protein kinase PERK12
ZlMSTRG.03501	NA	1.27544	Zl.23310	-3.42626	0	Photosystem Q(B) protein
ZlMSTRG.18884	NA	1.23304	Zl.03904	0.0166392	-0.672792	NA
ZlMSTRG.23916	NA	1.22337	Zl.12973	0.289777	1.39609	Probable receptor-like protein kinase At5g15080
ZlMSTRG.14580	NA	1.19584	Zl.24273	2.38281	-0.282001	Probable polygalacturonase
ZlMSTRG.11937	NA	1.1183	Zl.18079	-0.91427	-1.86394	WUSCHEL-related homeobox 5
ZlMSTRG.28986	NA	1.10454	Zl.16545	-0.0230222	0.780264	NA
ZlMSTRG.02273	NA	1.09759	ZlMSTRG.02276	7.05528	NA	NA
ZlMSTRG.17784	NA	1.08781	Zl.00097	0.86676	0.622403	Tubulin beta-1 chain
ZlMSTRG.03651	NA	1.04463	Zl.07075	0.578185	NA	NA
ZlMSTRG.30292	NA	-1.74019	ZlMSTRG.30292	-1.25096	-1.74019	NA
ZlMSTRG.31040	NA	-1.28876	ZlMSTRG.31040	-4.078	-1.28876	NA
ZlMSTRG.03193	NA	-1.18913	ZlMSTRG.03184	5.90689	0.980583	NA
ZlMSTRG.24402	4.24722	1.56312	Zl.12633	0.349542	0.853176	NA
ZlMSTRG.08461	-10.1917	1.84228	Zl.07667	-1.558	0.961961	Putative chalcone synthase
ZlMSTRG.21764	-4.83441	1.65007	Zl.02624	-0.233672	0.783046	UDP-glucuronic acid 4-epimerase isoform 3
ZlMSTRG.27553	-3.53004	1.61534	Zl.15855	-0.0443941	2.21115	Protein ROOT INITIATION DEFECTIVE 3
ZlMSTRG.09415	-3.36302	1.09288	Zl.25034	-4.9542	0.959358	AP2-like ethylene-responsive transcription factor AIL5
ZlMSTRG.24298	-3.28559	1.58172	Zl.24429	-0.961526		Retrovirus-related Pol polyprotein from transposon TNT 1-94
ZlMSTRG.13532	-3.16567	1.67115	Zl.23952	0.894427	0.586873	Cystathionine beta-lyase, chloroplastic
ZlMSTRG.07203	-3.13042	2.35333	Zl.24636	-0.677023	0.070627	F-box/LRR-repeat protein-like
ZlMSTRG.25616	-2.59826	2.32193	Zl.19561	-1.21057	-0.0117293	Formin-like protein 3
ZlMSTRG.32232	-2.58334	1.81622	Zl.14399	-0.150448	1.37672	NA
ZlMSTRG.25325	-2.47486	1.27706	Zl.12319	1.51706	1.13443	NA
ZlMSTRG.26510	-2.40619	1.46202	Zl.10856	1.07929	0.964896	Protein CHROMOSOME TRANSMISSION FIDELITY 7
ZlMSTRG.21027	-2.30061	1.85114	Zl.01355	0.818629	1.0316	Eukaryotic translation initiation factor 5A
ZlMSTRG.02630	-2.27054	1.08441	Zl.11278	0.976855	0.640347	Callose synthase 12
ZlMSTRG.19595	-2.034	1.54542	Zl.00810	0.115477	-6.08746	pEARLI1-like lipid transfer protein 2
ZlMSTRG.23080	-1.85966	1.02049	Zl.23434	-4.16993	-5.64386	Protein PHYTOCHROME KINASE SUBSTRATE 3
ZlMSTRG.04312	-1.62512	1.2543	Zl.13181	-2.04894	0.663475	Purple acid phosphatase 2
ZlMSTRG.06334	-1.48216	-1.11009	Zl.16603	5.45943	-0.584963	NA
ZlMSTRG.26919	-1.297	1.0761	Zl.06439	-1.41761	0.432959	NA
