# Supplementary material for: Role of Long Noncoding RNAs ZlMSTRG.11348 and UeMSTRG.02678 in Temperature-Dependent Culm Swelling in Zizania latifolia
Source: Int J Mol Sci. 2021 Jun 2;22(11):6020. doi: 10.3390/ijms22116020 (PMC8199642; doi:10.3390/ijms22116020)
Supplement: Supplementary file 1 [file ijms-22-06020-s001.zip › Table S3.xlsx]

## Sheet: Table S3
Table S3 Potential cis-target genes of lncRNAs uniquely expressed in Zizania latifolia infected with Ustilago esculenta grown at 25 °C (JB25). JB35 represents culms of Z. latifolia infected with U. esculenta grown at 35 °C. CK25 and CK35 represent culms of Z. latifolia without U. esculenta infection grown at 25 °C and 35 °C, respectively.
lncRNA_ID	Cis-target geneID	Log2 fold change(JB25/JB35)	Log2 fold change(CK25/CK35)	Annotation
ZlMSTRG.06156	Zl.06496	-0.693339	0.787493	NA
ZlMSTRG.04816	Zl.01458	0.4454	1.82397	Zinc finger C-x8-C-x5-C-x3-H type family protein
ZlMSTRG.21637	Zl.03943	1.48875	0.612133	Chitin-binding lectin 1
ZlMSTRG.23559	Zl.00487	0.736966	0.0455147	Cytochrome b6-f complex subunit 7
ZlMSTRG.32336	Zl.32339	NA	NA	NA
ZlMSTRG.12775	Zl.16081	0.125668	0.212577	Multi-protein bridging factor-like protein
ZlMSTRG.25903	Zl.25905	NA	NA	NA
ZlMSTRG.29442	Zl.19257	-1.25927	0.12342	Arginine/serine-rich protein 45
ZlMSTRG.15979	Zl.19782	NA	NA	Putative transcription initiation factor IIB
ZlMSTRG.26253	Zl.05201	1.22014	0.530996	Transcription factor bHLH18
ZlMSTRG.28126	Zl.07739	1.85344	-0.551894	NA
ZlMSTRG.16727	Zl.22336	0.45627	0.182611	Regulator of ribonuclease-like protein 2
ZlMSTRG.17535	Zl.13493	0.447057	-0.0217418	Putative xylosyltransferase I
ZlMSTRG.02531	Zl.02532	NA	NA	NA
ZlMSTRG.28899	Zl.28889	NA	NA	NA
ZlMSTRG.23444	Zl.23446	NA	NA	NA
ZlMSTRG.30327	Zl.19529	0.955151	0.655501	PREDICTED: malonyl CoA-acyl carrier protein transacylase
ZlMSTRG.27128	Zl.21685	NA	NA	NA
ZlMSTRG.18188	Zl.17557	1.81595	-0.763601	Trihelix transcription factor GT-2
ZlMSTRG.11348	Zl.07988	-5.60881	0.550197	PREDICTED: bark storage protein A
ZlMSTRG.18582	Zl.18583	NA	NA	NA
ZlMSTRG.25791	Zl.15957	-1.26076	0.538773	PREDICTED: xyloglucan endotransglucosylase/hydrolase protein 24-like
ZlMSTRG.16344	Zl.16345	NA	NA	NA
ZlMSTRG.15242	Zl.07262	-0.543587	0.261068	PREDICTED: histone deacetylase 6-like
ZlMSTRG.28961	Zl.28962	NA	NA	NA
ZlMSTRG.15315	Zl.22402	1.05144	1.36431	PREDICTED: CBL-interacting protein kinase 4-like
ZlMSTRG.01459	Zl.01454	NA	NA	NA
ZlMSTRG.13986	Zl.06159	-1.49033	0.125531	Probable transcription factor GLK1
ZlMSTRG.24232	Zl.12074	0.339135	1.18182	PREDICTED: UPF0587 protein C1orf123-like
ZlMSTRG.25862	Zl.25853	NA	NA	NA
ZlMSTRG.04059	Zl.24831	NA	NA	Putative transcription factor Myb protein
ZlMSTRG.06593	Zl.06581	NA	NA	NA
ZlMSTRG.22783	Zl.22784	NA	NA	NA
ZlMSTRG.26318	Zl.17150	5.85798	4.80735	Putative carotenoid isomerase ZEBRA2, partial
ZlMSTRG.24502	Zl.18504	0.988201	-1.05831	Putative cytochrome P450
ZlMSTRG.16637	Zl.16639	NA	NA	NA
ZlMSTRG.25295	Zl.25293	NA	NA	NA
ZlMSTRG.29895	Zl.29897	NA	NA	NA
ZlMSTRG.08978	Zl.12862	1.06255	1.02711	Protein IQ-DOMAIN 32
ZlMSTRG.17219	Zl.01130	NA	-4.90689	UPF0496 protein 3
ZlMSTRG.21656	Zl.20091	NA	NA	Plasma membrane H+-ATPase
ZlMSTRG.28243	Zl.22896	1.06595	1.18051	NA
ZlMSTRG.29632	Zl.29634	NA	NA	NA
ZlMSTRG.25969	Zl.25974	NA	NA	NA
ZlMSTRG.19826	Zl.17114	1.074	2.77961	PREDICTED: DNA repair protein recA homolog 2, mitochondrial-like isoform X1
ZlMSTRG.21065	Zl.21058	NA	NA	NA
ZlMSTRG.21774	Zl.02624	-0.233672	0.783046	Putative type 1 capsule synthesis gene(CapI)
ZlMSTRG.26834	Zl.26823	NA	NA	NA
ZlMSTRG.19289	Zl.19277	NA	NA	NA
ZlMSTRG.23587	Zl.23588	NA	NA	NA
ZlMSTRG.02116	Zl.02109	NA	NA	NA
ZlMSTRG.27501	Zl.06334	-6.70044	-0.859822	NA
ZlMSTRG.28830	Zl.28831	NA	NA	NA
ZlMSTRG.09138	Zl.18419	1.11588	-0.612288	ATP-dependent DNA helicase 2 subunit KU70
ZlMSTRG.03735	Zl.00212	NA	NA	Transcription activator VP1
ZlMSTRG.21637	Zl.03950	3.33752	1.03726	PREDICTED: mitochondrial inner membrane protease subunit 2-like
ZlMSTRG.31603	Zl.12514	0.207572	0.747173	NEDD8-activating enzyme E1 catalytic subunit
ZlMSTRG.08520	Zl.23781	NA	NA	NA
ZlMSTRG.15480	Zl.21803	-6.33985	0.338248	PREDICTED: laccase-5-like
ZlMSTRG.13852	Zl.24000	1.37265	1.11905	PREDICTED: tetratricopeptide repeat protein 7A-like
ZlMSTRG.01796	Zl.00765	NA	NA	NA
ZlMSTRG.06935	Zl.10965	-1.46904	-0.187578	Formin-like protein 20
ZlMSTRG.22761	Zl.22749	NA	NA	NA
ZlMSTRG.02262	Zl.02268	NA	NA	NA
ZlMSTRG.28120	Zl.07740	0.911896	-0.0263915	Putative phospholipase D beta 1
ZlMSTRG.28490	Zl.13197	-0.784271	0.437405	NA
ZlMSTRG.31351	Zl.31349	NA	NA	NA
ZlMSTRG.00766	Zl.01773	NA	NA	NA
ZlMSTRG.05092	Zl.25585	-6.37504	5.55459	PREDICTED: subtilisin-like protease SDD1
ZlMSTRG.02530	Zl.02532	NA	NA	NA
ZlMSTRG.14952	Zl.18135	-0.057964	1.69912	Formin-like protein 8
ZlMSTRG.32429	Zl.32408	NA	NA	NA
ZlMSTRG.20149	Zl.14678	2.47328	0.639957	Putative 1-phosphatidylinositol-3-phosphate 5-kinase FAB1C-like
ZlMSTRG.16746	Zl.16747	NA	NA	NA
ZlMSTRG.24963	Zl.19107	0.231508	0.0215561	PREDICTED: RNA polymerase-associated protein RTF1 homolog
ZlMSTRG.00692	Zl.12725	0.66726	2.24878	Reticulon-like protein B8
ZlMSTRG.15940	Zl.17498	1.93654	1.84108	NA
ZlMSTRG.16758	Zl.22309	1.64006	1.68736	Outer envelope protein 64, mitochondrial-like
ZlMSTRG.02299	Zl.02301	NA	NA	NA
ZlMSTRG.07940	Zl.05896	-0.31853	7.92481	PREDICTED: splicing factor 3A subunit 3-like
ZlMSTRG.12887	Zl.16740	-0.193756	0.812444	PREDICTED: transcription factor bHLH144-like
ZlMSTRG.16619	Zl.16608	NA	NA	NA
ZlMSTRG.06073	Zl.06076	NA	NA	NA
ZlMSTRG.03055	Zl.24975	NA	NA	PREDICTED: exonuclease V, chloroplastic-like
ZlMSTRG.31031	Zl.31017	NA	NA	NA
ZlMSTRG.20585	Zl.06489	-1.34289	0.709221	Putative xylosyltransferase I
ZlMSTRG.09926	Zl.09916	NA	NA	NA
ZlMSTRG.30984	Zl.30979	NA	NA	NA
ZlMSTRG.23934	Zl.24222	0.0390998	0.765014	Dof zinc finger protein DOF4.6
ZlMSTRG.09557	Zl.09558	NA	NA	NA
ZlMSTRG.29082	Zl.04914	NA	1.72437	Putative invertase inhibitor
