# Supplementary material for: Role of Long Noncoding RNAs ZlMSTRG.11348 and UeMSTRG.02678 in Temperature-Dependent Culm Swelling in Zizania latifolia
Source: Int J Mol Sci. 2021 Jun 2;22(11):6020. doi: 10.3390/ijms22116020 (PMC8199642; doi:10.3390/ijms22116020)
Supplement: Supplementary file 1 [file ijms-22-06020-s001.zip › Table S4.xlsx]

## Sheet: Table S4
Table S4 Differentially expressed genes involved in plant defence response in Zizania latifolia between Z. latifolia plants infected with Ustilago esculenta grown at 25 °C (JB25) and 35 °C (JB35), as well as between Z. latifolia plants without U. esculenta infection grown at 25 °C (CK25) and 35 °C (CK35).
Gene ID	Log2 fold change(JB25/JB35)	Log2 fold change(CK25/CK35)	Annotation
Zl.19740	7.36513	NA	PREDICTED: myb-related protein Myb4-like
Zl.01097	7.20945	NA	Hypothetical protein OsJ_22369
Zl.02716	6.10852	NA	Probable LRR receptor-like serine/threonine-protein kinase
Zl.04255	5.9542	NA	PREDICTED: transcription factor MYB39-like
Zl.05564	5.27302	NA	Probable LRR receptor-like serine/threonine-protein kinase
Zl.17383	5.13993	NA	Hypothetical protein
Zl.01605	5.08307	1.24774	Transcription factor GAMyb
Zl.08824	5.04747	NA	PREDICTED: DNA-damage-repair/toleration protein DRT100
Zl.13243	4.65662	NA	PREDICTED: probable LRR receptor-like serine/threonine-protein kinase
Zl.05550	4.54725	NA	3-ketoacyl-CoA synthase 1
Zl.17103	4.29016	-1.51008	Probable NADPH:quinone oxidoreductase 2-like
Zl.01560	4.24961	NA	Leucine-rich repeat-like protein
Zl.08953	4.02705	1.07159	PREDICTED: chitin elicitor-binding protein
Zl.18536	3.99435	NA	PREDICTED: LRR receptor-like serine/threonine-protein kinase GSO1
Zl.19531	3.82744	4.13203	PREDICTED: probably inactive leucine-rich repeat receptor-like protein kinase IMK2-like
Zl.04515	3.78865	NA	PREDICTED: leucine-rich repeat receptor-like protein kinase PEPR2-like, partial
Zl.00271	3.59418	NA	Putative Myb-like DNA-binding protein
Zl.22900	3.5591	1.32652	PREDICTED: DNA-damage-repair/toleration protein DRT100-like
Zl.06705	3.45943	NA	Hypothetical protein SORBIDRAFT_04g026020
Zl.21666	3.32169	NA	Leucine-rich repeat-like protein
Zl.09303	3.29228	NA	PREDICTED: lysM domain-containing GPI-anchored protein 1-like
Zl.22728	3.2656	NA	Potassium channel AKT2
Zl.20643	3.2384	NA	PREDICTED: myb-related protein 305-like
Zl.09608	3.23266	NA	Transcription factor GAMyb
Zl.08733	3.17651	3.24676	Putative LRR-RLK protein XIAO
Zl.12391	3.15123	NA	PREDICTED: myb-related protein Zm1-like
Zl.13132	3.14466	2.29768	WRKY transcription factor 18-like
Zl.07213	3.10202	NA	PREDICTED: mitogen-activated protein kinase 17-like
Zl.02846	2.95161	NA	PREDICTED: calcium-dependent protein kinase 26-like
Zl.03480	2.82954	1.53312	Myb-related protein Myb4-like
Zl.11918	2.7625	2.56533	Putative cyclic nucleotide and calmodulin-regulated ion channel protein, partial
Zl.19028	2.73187	NA	PREDICTED: potassium channel KOR1
Zl.13016	2.72714	NA	Transcription factor Pti6-like
Zl.25805	2.64361	1.58312	PREDICTED: transcription factor MYB82-like isoform X2
Zl.07686	2.62962	NA	PREDICTED: leucine-rich repeat extensin-like protein 4
Zl.24450	2.58226	1.71114	PREDICTED: probable inactive leucine-rich repeat receptor-like protein kinase At3g03770-like
Zl.17270	2.57655	NA	Hypothetical protein OsI_08330
Zl.00668	2.47403	3.12355	PREDICTED: probable LRR receptor-like serine/threonine-protein kinase At4g20940-like
Zl.07687	2.41761	1.18472	PREDICTED: LRR receptor-like serine/threonine-protein kinase GSO1-like
Zl.18759	2.3978	1.53459	PREDICTED: probable inactive receptor kinase
Zl.02155	2.37197	NA	Cyclin-D-binding Myb-like transcription factor 1 isoform X1
Zl.11829	2.31297	NA	Probable inactive leucine-rich repeat receptor-like protein kinase At3g03770-like
Zl.05568	2.27673	2.12711	LRR receptor-like serine/threonine-protein kinase GSO1-like
Zl.24587	2.24874	NA	AP2 domain-containing transcription factor-like protein
Zl.11737	2.09527	NA	Cysteine proteinase 1 precursor
Zl.19285	2.04304	NA	PREDICTED: leucine-rich repeat extensin-like protein 4
Zl.24034	2.0072	NA	Hypothetical protein ZEAMMB73_710543
Zl.00968	1.98509	1.5274	PREDICTED: GATA transcription factor 16-like
Zl.20123	1.95573	NA	Putative leucine-rich repeat receptor-like kinase
Zl.24152	1.94458	NA	Cyclic nucleotide-gated ion channel 2 isoform X2
Zl.24276	1.88045	1.46921	Calcium-dependent calmodulin-independent protein kinase CDPK-like
Zl.03485	1.8421	NA	Putative subtilisin-like protein
Zl.02153	1.75829	1.42626	Putative respiratory burst oxidase homolog protein H-like
Zl.03129	1.75489	NA	PREDICTED: probable LRR receptor-like serine/threonine-protein kinase At3g47570-like
Zl.02854	1.74932	1.08659	PREDICTED: leucine-rich repeat receptor-like protein FASCIATED EAR2-like, partial
Zl.20950	1.71099	3.85798	3-ketoacyl-CoA synthase 11
Zl.18075	1.6702	1.34059	Putative calcium dependent protein kinase
Zl.13299	1.63833	NA	Respiratory burst oxidase, putative, expressed
Zl.03143	1.61339	NA	3-ketoacyl-CoA synthase 11-like
Zl.07299	1.60315	NA	Hypothetical protein ZEAMMB73_609095
Zl.03625	1.59756	NA	Hypothetical protein OsI_21025
Zl.09730	1.57723	NA	Putative calcium-dependent protein kinase family protein
Zl.01837	1.56444	NA	Hypothetical protein OsJ_08556
Zl.16768	1.53379	NA	LysM-domain GPI-anchored protein
Zl.01795	1.52634	1.28511	PREDICTED: translational activator GCN1-like, partial
Zl.22277	1.4863	NA	Calmodulin-like
Zl.21624	1.45066	1.9581	Probable leucine-rich repeat receptor-like protein kinase
Zl.14168	1.43654	1.58496	PREDICTED: transcriptional activator Myb-like
Zl.03320	1.43098	NA	PREDICTED: transcription factor MYB59-like
Zl.07077	1.43086	2.32499	MYB transcription factor MYBAS2-1
Zl.09188	1.39723	NA	PREDICTED: serine/threonine-protein kinase CDL1-like
Zl.22473	1.38372	1.33981	PREDICTED: chitin elicitor receptor kinase 1-like isoform X2
Zl.10983	1.37554	NA	Calcium-dependent protein kinase
Zl.14307	1.32811	NA	Hypothetical protein OsJ_12515
Zl.12243	1.32226	1.74312	PREDICTED: plant intracellular Ras-group-related LRR protein 6-like
Zl.06266	1.30933	NA	Putative disease resistance protein RPS2
Zl.17045	1.30305	NA	Putative LRR receptor-like kinase
Zl.18760	1.20081	1.55187	PREDICTED: myb-like protein Q-like, partial
Zl.06561	1.19948	1.37912	Calcium-dependent protein kinase 26-like isoform X1
Zl.18764	1.1654	3.97957	Hypothetical protein SORBIDRAFT_02g031200
Zl.00914	1.15043	-2.40323	Heat shock protein 90
Zl.24418	1.13896	NA	NB-ARC domain containing protein, expressed
Zl.14333	1.13225	NA	Calmodulin-like protein 4
Zl.12153	1.1182	NA	Probable calcium-binding protein CML50
Zl.13141	1.0884	1.63811	Putative protein kinase Xa21, receptor type precursor
Zl.15667	1.08605	NA	PREDICTED: LRR receptor-like serine/threonine-protein kinase GSO1
Zl.16895	1.0812	NA	Chitin elicitor binding protein, partial
Zl.14359	1.0499	1.20587	PREDICTED: PTI1-like tyrosine-protein kinase 3-like
Zl.02630	1.04004	NA	PREDICTED: chitin elicitor receptor kinase 1
Zl.06405	1.02127	NA	PREDICTED: probable LRR receptor-like serine/threonine-protein kinase At4g26540-like
Zl.00918	1.00846	1.46058	Probable calcium-binding protein CML13-like
Zl.16183	-11.0498	2.80916	PREDICTED: myb-related protein Zm1-like
Zl.00919	-10	NA	Probable calcium-binding protein CML15-like
Zl.20037	-9.42626	1.56215	Probable WRKY transcription factor 29
Zl.14160	-8.97728	4.50635	PREDICTED: myb-related protein Hv33-like
Zl.00792	-8.78136	NA	Probable WRKY transcription factor 29-like
Zl.16091	-8.75822	2.09478	WRKY transcription factor 29
Zl.08020	-8.70736	NA	Myb-related protein MYBAS1
Zl.17952	-8.65105	NA	MYB transcription factor
Zl.08079	-8.63662	NA	Probable WRKY transcription factor 56-like
Zl.24373	-8.50383	NA	PREDICTED: 3-ketoacyl-CoA synthase 6-like
Zl.15825	-8.16867	1.72589	Putative WRKY transcription factor
Zl.11131	-7.98868	-1.38955	WRKY transcription factor 1
Zl.23918	-7.81378	NA	PREDICTED: transcription factor MYB108-like
Zl.22996	-7.59991	2.20334	WRKY transcription factor 69
Zl.16775	-7.57743	NA	Probable WRKY transcription factor 27-like
Zl.00376	-7.55459	NA	Disease resistance protein RPM1-like
Zl.25727	-7.03342	NA	Myb-like DNA-binding domain containing protein
Zl.12165	-7.02237	NA	PREDICTED: respiratory burst oxidase homolog protein E-like
Zl.15941	-6.91886	NA	PREDICTED: plant intracellular Ras-group-related LRR protein 1-like
Zl.09689	-6.72368	2.06092	WRKY transcription factor 45
Zl.14002	-6.65535	NA	Putative respiratory burst oxidase protein E
Zl.19466	-6.65412	NA	Putative calcium-binding protein CML45
Zl.13029	-6.57869	2.56616	Transcription factor WRKY08-like
Zl.13047	-6.52356	NA	Putative MYB DNA-binding domain superfamily protein
Zl.06080	-6.3702	NA	3-ketoacyl-CoA synthase 17
Zl.13131	-5.87578	1.33208	Probable WRKY transcription factor 40-like
Zl.17281	-5.8371	NA	PREDICTED: protein ODORANT1-like
Zl.01580	-5.67903	NA	WRKY DNA binding domain containing protein
Zl.02464	-5.47032	NA	PREDICTED: myb-related protein 330-like
Zl.16375	-5.43524	-2.10742	Probable calcium-binding protein CML31-like
Zl.23321	-5.35364	NA	PREDICTED: chitin elicitor receptor kinase 1
Zl.05036	-5.27435	NA	Pathogensis-related transcription factor
Zl.17079	-5.13031	2.24793	MYB-related protein MYBAS2-like
Zl.25432	-5.04005	NA	Transcription factor MYB108-like
Zl.18556	-5.01495	-3.56717	Myb-like DNA-binding domain containing protein
Zl.22001	-4.96936	NA	Beta-ketoacyl-CoA synthase, putative, expressed
Zl.24811	-4.96876	NA	Transcription factor LAF1
Zl.04082	-4.86419	NA	Myb protein
Zl.14439	-4.84967	NA	R2R3-MYB transcriptional factor PvMYB4d
Zl.20672	-4.80566	1.09418	PTI1-like tyrosine-protein kinase 3-like
Zl.00716	-4.63662	1.21338	Probable calcium-binding protein CML45-like
Zl.18010	-4.61225	1.1424	Putative WRKY transcription factor 33
Zl.18553	-4.51457	NA	MYB transcription factor MYBAS2-1
Zl.22886	-4.46646	NA	Heat shock protein 81-1-like
Zl.20750	-4.41773	NA	Putative WRKY transcription factor 46
Zl.24644	-4.41171	NA	Probable calcium-binding protein CML29
Zl.06039	-4.30378	NA	Putative disease resistance protein At1g50180
Zl.06368	-4.24793	NA	Mitogen-activated protein kinase kinase 2-like
Zl.11411	-4.23246	-2.37557	Hypothetical protein OsI_27352
Zl.11299	-4.20885	NA	Probable calcium-binding protein CML27
Zl.21034	-4.07272	NA	Transcription factor LAF1-like
Zl.18065	-3.88185	1.74733	Probable WRKY transcription factor 33-like
Zl.10891	-3.82867	NA	Myb-like transcription factor-like
Zl.10575	-3.79837	2.55702	Hypothetical protein OsI_35052
Zl.05406	-3.46831	NA	Probable WRKY transcription factor 4-like
Zl.15878	-3.45336	NA	PREDICTED: probable calcium-binding protein CML16-like
Zl.02255	-3.3599	NA	PREDICTED: myb-related protein Zm1-like
Zl.11799	-3.34188	NA	MYB transcription factor MYBAS2-1, putative
Zl.23715	-3.33398	1.00249	PREDICTED: respiratory burst oxidase homolog protein E-like
Zl.04193	-3.32935	NA	PREDICTED: transcription factor LAF1-like
Zl.18290	-3.29418	NA	Calmodulin-like protein 5
Zl.19166	-3.24307	NA	Transcription factor LAF1
Zl.02402	-3.21637	1.24572	WRKY80 transcription factor
Zl.12221	-3.15764	NA	Uncharacterized protein At4g06744 precursor
Zl.06640	-3.15116	-1.60797	Putative transcription factor WRKY4
Zl.00706	-3.1509	NA	MYB transcription factor
Zl.22494	-3.10434	NA	PREDICTED: HORMA domain-containing protein 1-like
Zl.12273	-3.01381	NA	WRKY transcription factor 76
Zl.25217	-2.99631	NA	PREDICTED: myb-related protein Hv33-like
Zl.14271	-2.91525	NA	Probable WRKY transcription factor 33-like
Zl.01439	-2.88411	NA	PREDICTED: WRKY transcription factor 44-like
Zl.24475	-2.87256	NA	Respiratory burst oxidase protein D, putative, expressed
Zl.25045	-2.70492	NA	Putative leucine-rich repeat-containing protein DDB_G0290503-like
Zl.02037	-2.6878	-1.19467	Heat shock protein 90
Zl.05508	-2.62902	NA	Hypothetical protein TRIUR3_21398
Zl.06296	-2.62678	NA	Putative disease resistance protein RPS2
Zl.00124	-2.50798	1.20633	Hypothetical protein SORBI_004G084600
Zl.08131	-2.50393	NA	PREDICTED: respiratory burst oxidase homolog protein A-like
Zl.06419	-2.46077	NA	PREDICTED: dihydrolipoyllysine-residue acetyltransferase component of acetoin cleaving system-like
Zl.05397	-2.45606	NA	PREDICTED: probable WRKY transcription factor 27-like
Zl.19007	-2.4054	NA	Transcription factor Myb2
Zl.09569	-2.38298	NA	Calmodulin-like protein 1
Zl.12060	-2.37772	NA	Hypothetical protein BRADI_1g73670
Zl.05283	-2.35548	NA	PREDICTED: 3-ketoacyl-CoA synthase 6-like
Zl.17883	-2.34631	NA	Mitogen activated protein kinase 3
Zl.21610	-2.3053	1.85576	Myb-related protein Myb4
Zl.02687	-2.23871	NA	PREDICTED: probable senescence-induced receptor-like serine/threonine-protein kinase FRK1
Zl.09496	-2.22995	1.12381	Hypothetical protein BRADI_1g73670
Zl.11016	-2.22707	NA	Putative receptor-like protein kinase
Zl.25072	-2.16993	NA	NBS-LRR type disease resistance protein, putative
Zl.19862	-2.14439	NA	Hypothetical protein OsI_38218
Zl.16026	-2.13803	NA	WRKY transcription factor 44
Zl.25259	-2.10943	2.55683	PREDICTED: 3-ketoacyl-CoA synthase 19-like
Zl.08302	-2.0997	1.59005	MAP kinase BIMK1
Zl.09813	-2.07614	NA	WRKY transcription factor 1
Zl.04400	-2.07539	NA	PREDICTED: mitogen-activated protein kinase kinase kinase 1-like
Zl.08373	-1.98921	1.12163	Enhanced disease susceptibility 1 protein, putative
Zl.03219	-1.98754	NA	PREDICTED: myb-related protein 330-like
Zl.17024	-1.95534	NA	PREDICTED: probable calcium-binding protein CML16-like
Zl.22006	-1.94137	NA	Beta-ketoacyl-CoA synthase, putative, expressed
Zl.09933	-1.93418	NA	PREDICTED: myb-related protein Hv33-like
Zl.13332	-1.89052	NA	PREDICTED: respiratory burst oxidase homolog protein E-like
Zl.17232	-1.82823	NA	WRKY transcription factor 66
Zl.25075	-1.80798	NA	Similar to NBS-LRR disease resistance protein homologue
Zl.15647	-1.79355	NA	NBS-LRR type protein, partial
Zl.02653	-1.78689	NA	Acyltransferase
Zl.12006	-1.77987	1.09897	PREDICTED: 3-ketoacyl-CoA synthase 10-like
Zl.12868	-1.76451	-2.9363	PREDICTED: DNA-damage-repair/toleration protein DRT100
Zl.15759	-1.74692	NA	Myb-related transcription factor LBM2-like
Zl.22932	-1.68158	1.59323	Calcium-dependent protein kinase
Zl.16176	-1.65974	1.44002	PREDICTED: calcium-dependent protein kinase 26-like
Zl.03781	-1.61772	NA	PREDICTED: calcium-dependent protein kinase 8-like
Zl.01816	-1.57185	NA	PREDICTED: dihydrofolate reductase-like
Zl.11318	-1.55343	1.40258	PREDICTED: calcium-dependent protein kinase 13-like
Zl.15803	-1.37684	NA	Mitogen activated protein kinase 20-1
Zl.12743	-1.36962	1.05294	PREDICTED: respiratory burst oxidase homolog protein A-like
Zl.01765	-1.34952	NA	WRKY17 transcription factor, partial
Zl.18228	-1.30244	NA	Probable calcium-binding protein CML8
Zl.21596	-1.279	1.31411	PREDICTED: calcium uptake protein 1 homolog, mitochondrial-like
Zl.15943	-1.27001	NA	Probable WRKY transcription factor 17-like
Zl.22605	-1.24814	NA	PREDICTED: transcription factor MYB44-like
Zl.16468	-1.24682	NA	Probable calcium-binding protein CML27
Zl.25273	-1.23752	2.55883	PREDICTED: 3-ketoacyl-CoA synthase 11-like
Zl.02911	-1.23556	NA	Putative WRKY transcription factor 46
Zl.02932	-1.1885	NA	PREDICTED: myb-related protein Myb4-like
Zl.11834	-1.16495	NA	PREDICTED: receptor like protein kinase S.2-like
Zl.10819	-1.15238	NA	PREDICTED: serine/threonine-protein kinase PBS1-like
Zl.15603	-1.14836	NA	Hypothetical protein OsI_16268
Zl.07472	-1.14235	1.77578	Putative fiddlehead-like protein
Zl.14821	-1.13744	NA	Calcium-dependent protein kinase 16
Zl.17106	-1.09935	NA	PREDICTED: probable calcium-binding protein CML35-like
Zl.19427	-1.07708	1.12614	Cyclic nucleotide-binding transporter 1 isoform 8
Zl.07272	-1.05901	-1.26479	Heat shock protein 83-like
Zl.02674	-1.0478	NA	Mitogen-activated protein kinase kinase 6
Zl.06833	-1.0346	NA	Pto-interacting protein 1-like isoform X1
Zl.20963	-1.02707	NA	PREDICTED: serine/threonine-protein kinase PBS1-like
Zl.05073	-1.02298	NA	Cyclic nucleotide-gated ion channel, putative
Zl.06348	-1.01399	NA	Nuclear pore complex protein NUP1-like
