# Supplementary material for: Role of Long Noncoding RNAs ZlMSTRG.11348 and UeMSTRG.02678 in Temperature-Dependent Culm Swelling in Zizania latifolia
Source: Int J Mol Sci. 2021 Jun 2;22(11):6020. doi: 10.3390/ijms22116020 (PMC8199642; doi:10.3390/ijms22116020)
Supplement: Supplementary file 1 [file ijms-22-06020-s001.zip › Table S5.xlsx]

## Sheet: Table S6
Table S5 Full names and abbreviations of the transcripts.
Abbreviation	Full name
CDPK	Calcium-dependent protein kinase
Rboh	Respiratory burst oxidase
NOS	Nitric-oxide synthase
MPK	Mitogen-activated protein kinase
WRKY	Wrky transcription factor
RPM1	Disease resistance protein rpm1
RPS2	Disease resistance protein rps2
PBS1	Serine/threonine-protein kinase pbs1
EDS1	Enhanced disease susceptibility 1
HSP90	Heat shock protein 90kda
HR	Hypersensitive response
PTI	PAMP-triggered immunity
PAMP	Pathogen-associated molecular patterns
CML	Calmodulin
ETI	Effector-triggered immunity
