# Supplementary material for: Role of Long Noncoding RNAs ZlMSTRG.11348 and UeMSTRG.02678 in Temperature-Dependent Culm Swelling in Zizania latifolia
Source: Int J Mol Sci. 2021 Jun 2;22(11):6020. doi: 10.3390/ijms22116020 (PMC8199642; doi:10.3390/ijms22116020)
Supplement: Supplementary file 1 [file ijms-22-06020-s001.zip › Table S6.xlsx]

## Sheet: Table S6
Table S6 Differentially expressed genes involved in amino acid metabolism in Zizania latifolia between Z. latifolia plants infected with Ustilago esculenta grown at 25 °C (JB25) and 35 °C (JB35), as well as between Z. latifolia plants without U. esculenta infection grown at 25 °C (CK25) and 35 °C (CK35).
	Gene ID	Log2 fold change(JB25/JB35)	Log2 fold change(CK25/CK35)	Annotation
Glutamate metabolism	Zl.14658	2.44626	NA	PREDICTED: glutamate synthase 1-like
	Zl.17587	2.08433	1.98684	PREDICTED: aldehyde dehydrogenase 22A1-like
	Zl.24751	1.56521	NA	PREDICTED: glutamate decarboxylase 1-like
	Zl.13962	1.38986	1.87779	PREDICTED: carbamoyl-phosphate synthase small chain, chloroplastic-like
	Zl.18459	1.36739	1.09498	PREDICTED: gamma-aminobutyrate transaminase 1, mitochondrial-like
	Zl.12079	1.31741	NA	Carbamoyl-phosphate synthase large chain
	Zl.22742	1.25705	NA	PREDICTED: amidophosphoribosyltransferase, chloroplastic-like
	Zl.03725	1.09714	1.71315	Glutamate dehydrogenase
	Zl.12201	1.09332	1.18338	Putative precursor chloroplastic glutamine synthetase
	Zl.05949	1.03355	1.10417	PREDICTED: NADP-specific glutamate dehydrogenase-like
	Zl.17683	1.0197	NA	Glutamine synthetase
	Zl.19873	-5.10852	NA	PREDICTED: glutamate decarboxylase 1-like
	Zl.25313	-4.9774	-5.60651	Early light-induced protein
	Zl.25710	-2.80529	NA	Putative glutamate decarboxylase
	Zl.16622	-2.65592	-3.9665	Putative low molecular early light-inducible protein
	Zl.10775	-2.4096	NA	Glutamine synthetase cytosolic isozyme 1-2
	Zl.15706	-1.91938	NA	Glutamate decarboxylase
	Zl.05284	-1.34767	1.16051	PREDICTED: glutamine synthetase cytosolic isozyme 1-2-like
Glycine metabolism	Zl.22483	4.60001	NA	Sarcosine oxidase, putative, expressed
	Zl.19008	3.09452	-1.12385	Probable low-specificity L-threonine aldolase 2
	Zl.00474	2.76939	NA	PREDICTED: probable sarcosine oxidase
	Zl.17620	2.51393	NA	PREDICTED: copper methylamine oxidase-like
	Zl.08289	2.28185	3.50007	PREDICTED: aminomethyltransferase-like
	Zl.04490	1.39933	NA	PREDICTED: dihydrolipoyl dehydrogenase 1-like, partial
	Zl.10306	1.15177	1.5439	PREDICTED: glycine cleavage system H protein 2-like
	Zl.09396	1.06962	NA	PREDICTED: dihydrolipoyl dehydrogenase 1-like
	Zl.05390	-4.49025	NA	Primary amine oxidase
	Zl.14068	-4.31114	NA	PREDICTED: alanine--glyoxylate aminotransferase 2 homolog 3-like
	Zl.06810	-2.18535	2.73022	Alanine--glyoxylate aminotransferase-2-like protein
Histidine metabolism	Zl.16981	1.23844	1.59976	PREDICTED: aldehyde dehydrogenase family 3 member F1-like
	Zl.08616	1.15295	NA	Histidinol dehydrogenase
	Zl.08420	-6.69116	NA	Putative aldehyde dehydrogenase
	Zl.14015	-1.30684	NA	Aldehyde dehydrogenase, putative
Other amino acid metabolism	Zl.17388	4.13098	NA	PREDICTED: hydroxymethylglutaryl-CoA synthase-like
	Zl.14218	3.98317	NA	PREDICTED: anthocyanin 5-aromatic acyltransferase-like
	Zl.00983	3.73174	1.25457	PREDICTED: phospholipase A1-Igamma1, chloroplastic-like
	Zl.13123	3.1452	1.21182	PREDICTED: S-adenosylmethionine decarboxylase proenzyme-like
	Zl.12327	3.13166	1.97871	Zinc-finger homeodomain protein 6
	Zl.13960	2.72935	1.85148	hypothetical protein OsI_08650
	Zl.08297	2.7146	-1.4998	PREDICTED: asparagine synthetase
	Zl.02928	2.49996	4.01495	PREDICTED: benzoate--CoA ligase, peroxisomal-like
	Zl.10584	2.41593	NA	hypothetical_protein
	Zl.16439	2.40668	1.33585	PREDICTED: chorismate synthase 2, chloroplastic
	Zl.12524	2.34769	-1.14256	putative flavin-containing monooxygenase YUCCA3
	Zl.18420	2.3357	1.96066	putative DNA methyltransferase
	Zl.18472	2.21931	2.57592	PREDICTED: aspartate aminotransferase, chloroplastic-like
	Zl.03779	2.21146	1.94089	Hypothetical protein SORBIDRAFT_01g004360
	Zl.15081	2.20031	NA	PREDICTED: stem-specific protein TSJT1-like
	Zl.22413	2.13826	NA	PREDICTED: malate dehydrogenase, glyoxysomal-like
	Zl.12869	2.137	-1.16398	PREDICTED: probable polyamine oxidase 4-like
	Zl.24600	2.13575	4.26192	hypothetical protein OsI_30809
	Zl.20252	2.10032	NA	PREDICTED: aminoacylase-1-like
	Zl.15307	2.02556	4.4845	PREDICTED: protein S-acyltransferase 18
	Zl.04953	1.8979	NA	PREDICTED: histone-lysine N-methyltransferase ATXR7
	Zl.04731	1.88313	1.31405	Delta-1-pyrroline-5-carboxylate synthetase
	Zl.08830	1.87712	3.00798	chromomethylase OsMET2a
	Zl.00740	1.87168	NA	Hypothetical protein OsJ_02970
	Zl.00749	1.84483	NA	O-succinylhomoserine sulfhydrylase
	Zl.18688	1.73287	NA	PREDICTED: histone-lysine N-methyltransferase family member SUVH9-like
	Zl.00547	1.72247	2.61824	PREDICTED: phospholipase A1-II 1-like isoform X2
	Zl.05627	1.70216	1.13469	hypothetical protein OsI_08650
	Zl.13559	1.68131	NA	PREDICTED: D-3-phosphoglycerate dehydrogenase 3
	Zl.05348	1.67229	2.04687	PREDICTED: putative nuclear matrix constituent protein 1-like protein-like
	Zl.22041	1.65916	NA	PREDICTED: alanine aminotransferase 2-like
	Zl.03041	1.64579	NA	PREDICTED: histone-lysine N-methyltransferase SUVR3
	Zl.02239	1.60812	1.32633	Hypothetical protein OsI_17217
	Zl.06406	1.57424	NA	putative alliinase precursor
	Zl.13110	1.56635	NA	PREDICTED: phosphoglycerate mutase-like isoform X1
	Zl.04592	1.56616	1.38668	PREDICTED: 3-isopropylmalate dehydrogenase 2, chloroplastic-like isoform X2
	Zl.12250	1.55396	2.06582	PREDICTED: putative nuclear matrix constituent protein 1-like protein-like
	Zl.06763	1.55366	NA	PREDICTED: histone-lysine N-methyltransferase family member SUVH2-like
	Zl.05057	1.55081	NA	PREDICTED: acetyl-CoA acetyltransferase, cytosolic 1-like
	Zl.24759	1.53986	NA	Probable 4-hydroxy-tetrahydrodipicolinate reductase 2
	Zl.19449	1.51161	1.18193	PREDICTED: phosphoserine aminotransferase, chloroplastic-like
	Zl.23243	1.4967	1.9196	PREDICTED: histone-lysine N-methyltransferase ATXR3
	Zl.12555	1.49084	1.51104	deltal-pyrroline-5-carboxylate synthetase
	Zl.18225	1.47081	2.06461	PREDICTED: aspartate carbamoyltransferase, chloroplastic
	Zl.18677	1.46713	2.21022	PREDICTED: tryptophan synthase alpha chain
	Zl.13014	1.46294	NA	PREDICTED: malate dehydrogenase, mitochondrial-like
	Zl.21401	1.46241	NA	PREDICTED: F-box protein At5g46170-like
	Zl.21609	1.44931	1.05874	PREDICTED: protein root UVB sensitive 2, chloroplastic
	Zl.01220	1.44862	1.63982	PREDICTED: probable 4-hydroxy-tetrahydrodipicolinate reductase 1, chloroplastic-like
	Zl.25505	1.44667	1.21203	PREDICTED: bifunctional aspartokinase/homoserine dehydrogenase 1
	Zl.03279	1.44178	1.67515	Hypothetical protein OsI_04462
	Zl.25667	1.43825	NA	putative 3-isopropylmalate dehydrogenase
	Zl.24474	1.42514	NA	Adenosylhomocysteinase
	Zl.23311	1.41096	NA	PREDICTED: hydroxymethylglutaryl-CoA synthase-like
	Zl.02082	1.3991	1.40059	Anthranilate synthase alpha 1
	Zl.02580	1.38407	NA	PREDICTED: hydroxymethylglutaryl-CoA synthase-like
	Zl.03122	1.36425	1.58318	Putative acetyl-CoA C-acyltransferase
	Zl.10393	1.35242	NA	putative dehydroquinate dehydratase
	Zl.25547	1.34541	NA	hypothetical protein OsI_14575
	Zl.01404	1.29524	2.12704	PREDICTED: uncharacterized protein LOC102714703
	Zl.02318	1.27628	1.66336	PREDICTED: histone-lysine N-methyltransferase ATXR3
	Zl.10555	1.27263	1.57594	Stem-specific protein TSJT1, putative, expressed
	Zl.23399	1.26825	1.49325	PREDICTED: methyl-CpG-binding domain-containing protein 9-like
	Zl.13896	1.26502	NA	PREDICTED: spermine synthase-like
	Zl.23098	1.24116	NA	PREDICTED: histone-lysine N-methyltransferase, H3 lysine-9 specific SUVH6-like
	Zl.10509	1.20208	NA	PREDICTED: dihydrolipoyllysine-residue succinyltransferase component of 2-oxoglutarate dehydrogenase complex 1
	Zl.13968	1.20163	1.42666	PREDICTED: histone-lysine N-methyltransferase SUVR5-like
	Zl.10924	1.19781	NA	PREDICTED: cysteine synthase, chloroplastic/chromoplastic-like
	Zl.09767	1.19763	NA	PREDICTED: aspartate aminotransferase
	Zl.15313	1.19201	1.02943	Argininosuccinate synthase, chloroplastic-like
	Zl.00526	1.19167	1.02106	PREDICTED: histone-lysine N-methyltransferase ATX4-like
	Zl.18542	1.15933	1.8147	threonine synthase-like
	Zl.25010	1.14741	1.28984	putative dihydroxy-acid dehydratase, mitochondrial-like
	Zl.15132	1.14725	NA	Histone-lysine N-methyltransferase, H3 lysine-9 specific SUVH3
	Zl.09436	1.14533	NA	hypothetical protein SORBIDRAFT_01g001110
	Zl.12304	1.14306	1.13133	PREDICTED: bifunctional aspartate aminotransferase and glutamate/aspartate-prephenate aminotransferase-like
	Zl.23030	1.14233	1.18497	PREDICTED: bifunctional aspartokinase/homoserine dehydrogenase 1
	Zl.00554	1.1367	NA	PREDICTED: malate dehydrogenase, mitochondrial-like
	Zl.20575	1.08514	NA	PREDICTED: D-3-phosphoglycerate dehydrogenase
	Zl.04805	1.07946	2.40024	Hypothetical protein OsJ_30300
	Zl.06341	1.06279	NA	hypothetical protein SORBI_001G282200
	Zl.08349	1.05745	1.6173	PREDICTED: putative nuclear matrix constituent protein 1-like protein-like
	Zl.17582	1.05323	1.16927	PREDICTED: 2-oxoglutarate dehydrogenase, mitochondrial-like
	Zl.14521	1.04753	1.23525	PREDICTED: alanine aminotransferase 2-like
	Zl.00970	1.04077	1.55529	PREDICTED: axoneme-associated protein mst101(2)-like
	Zl.11842	1.034	1.45571	urease
	Zl.15523	1.03046	NA	PREDICTED: aspartate aminotransferase, cytoplasmic-like
	Zl.20545	1.02203	1.66069	hypothetical protein OsJ_07116
	Zl.11722	1.01356	NA	probable diaminopimelate decarboxylase
	Zl.09280	1.01297	NA	PREDICTED: malate dehydrogenase, mitochondrial-like
	Zl.23131	1.00536	1.71808	PREDICTED: histone-lysine N-methyltransferase ASHH3-like
	Zl.08142	1.00516	NA	PREDICTED: GDSL esterase/lipase At4g10955-like
	Zl.21335	1.00044	NA	putative alanine aminotransferase
	Zl.01137	-11.8588	-2.81025	Hypothetical protein OsI_10123
	Zl.23522	-9.05799	-2.03342	PREDICTED: crocetin glucosyltransferase 2-like
	Zl.10640	-8.91289	NA	putative phosphoglycerate mutase
	Zl.20229	-8.55459	NA	hypothetical protein OsI_12024
	Zl.09265	-8.16491	2.40903	putative WRKY transcription factor
	Zl.11764	-7.07682	NA	trans-cinnamate 4-monooxygenase
	Zl.05432	-7.06264	-2.35547	PREDICTED: BAG family molecular chaperone regulator 6-like isoform X1
	Zl.07467	-6.97464	-4.77232	PREDICTED: 1-aminocyclopropane-1-carboxylate oxidase-like
	Zl.08438	-6.22882	NA	PREDICTED: probable acyl-activating enzyme 1, peroxisomal-like
	Zl.11723	-5.94571	1.08122	putative cinnamate 4-hydroxylase
	Zl.12241	-5.7878	-1.49438	PREDICTED: probable acyl-activating enzyme 5, peroxisomal
	Zl.02386	-5.57703	NA	PREDICTED: chorismate mutase 2-like
	Zl.00642	-5.4496	3.085	Hypothetical protein OsJ_15021
	Zl.23891	-5.39631	2.0577	phenylalanine ammonia-lyase
	Zl.15077	-5.39305	-1.13689	PREDICTED: oxalate--CoA ligase
	Zl.11715	-5.20394	1.19471	PREDICTED: trans-cinnamate 4-monooxygenase-like
	Zl.06380	-4.73514	NA	hypothetical protein OsI_11968
	Zl.10315	-4.66903	-1.08306	PREDICTED: 1-aminocyclopropane-1-carboxylate synthase-like
	Zl.06976	-4.51096	NA	PREDICTED: benzoate--CoA ligase, peroxisomal-like
	Zl.19044	-4.39324	NA	PREDICTED: 4-coumarate--CoA ligase-like 10-like
	Zl.04186	-4.30104	1.57315	PREDICTED: phenylalanine ammonia-lyase-like
	Zl.22727	-4.27031	1.54438	phenylalanine ammonia-lyase
	Zl.19614	-4.16672	-3.77501	putative adenosine monophosphate binding protein
	Zl.10833	-3.9386	NA	PREDICTED: acetate/butyrate--CoA ligase AAE7, peroxisomal
	Zl.19195	-3.88753	NA	PREDICTED: probable 4-coumarate--CoA ligase 5-like
	Zl.09212	-3.8413	NA	hypothetical protein OsJ_06437
	Zl.14911	-3.78863	NA	PREDICTED: arogenate dehydratase/prephenate dehydratase 6
	Zl.19743	-3.60145	2.02634	phenylalanine ammonia-lyase
	Zl.23368	-3.46855	NA	PREDICTED: phenylalanine ammonia-lyase-like
	Zl.04168	-3.30956	1.11729	PREDICTED: phenylalanine ammonia-lyase-like
	Zl.03705	-3.19767	NA	Putative alanine aminotransferase
	Zl.01111	-3.09917	4.51799	PREDICTED: protein argonaute 18
	Zl.01136	-3.04204	NA	PREDICTED: 1,2-dihydroxy-3-keto-5-methylthiopentene dioxygenase 2-like
	Zl.09320	-2.99498	-1.71575	1-aminocyclopropane-1-carboxylate oxidase (ACC oxidase)
	Zl.21288	-2.98902	NA	PREDICTED: shikimate kinase 3, chloroplastic
	Zl.13327	-2.96639	NA	PREDICTED: glyoxylate/hydroxypyruvate reductase HPR3-like
	Zl.18968	-2.9301	-1.16726	2-oxoisovalerate dehydrogenase alpha subunit
	Zl.13551	-2.87141	NA	4-coumarate:CoA ligase
	Zl.07402	-2.7456	NA	chorismate mutase
	Zl.04045	-2.65287	NA	Hypothetical protein OsI_27951
	Zl.07578	-2.4683	NA	PREDICTED: probable 4-coumarate--CoA ligase 3-like
	Zl.10161	-2.44474	NA	PREDICTED: phospho-2-dehydro-3-deoxyheptonate aldolase 1
	Zl.04165	-2.33287	NA	Phenylalanine ammonia-lyase 4
	Zl.21225	-2.31054	NA	Probable 4-coumarate--CoA ligase 3
	Zl.14896	-2.0809	NA	uncharacterized protein At4g22758-like
	Zl.05121	-2.01381	NA	Phenylalanine ammonia-lyase
	Zl.03576	-1.99646	NA	PREDICTED: alcohol dehydrogenase-like 2-like
	Zl.23959	-1.96282	NA	PREDICTED: phospho-2-dehydro-3-deoxyheptonate aldolase 1
	Zl.25587	-1.8909	NA	Indole-3-glycerol phosphate synthase, chloroplastic
	Zl.10369	-1.83967	NA	putative 4-coumarate--CoA ligase 4CL2
	Zl.04853	-1.80168	NA	S-adenosylmethionine synthetase
	Zl.06364	-1.73527	NA	PREDICTED: chorismate mutase 3, chloroplastic-like
	Zl.06451	-1.63955	-1.89519	PREDICTED: trans-cinnamate 4-monooxygenase-like isoform X1
	Zl.25544	-1.54031	NA	hypothetical protein TRIUR3_17921
	Zl.11527	-1.52474	-1.3678	putative ABC transporter AbcG1
	Zl.17510	-1.46989	NA	Catalase isozyme A
	Zl.15246	-1.44149	NA	PREDICTED: S-adenosylmethionine decarboxylase proenzyme-like
	Zl.20444	-1.36678	2.43423	PREDICTED: branched-chain-amino-acid aminotransferase 5
	Zl.11014	-1.33333	NA	putative phosphoglycerate dehydrogenase
	Zl.08059	-1.28799	NA	catalase
	Zl.07182	-1.26908	NA	Hydroxymethylglutaryl-CoA lyase, mitochondrial precursor, putative
	Zl.19098	-1.25695	1.05797	Glutathione synthetase, chloroplast precursor
	Zl.21291	-1.22925	NA	agmatine coumaroyltransferase-like
	Zl.21447	-1.16576	NA	PREDICTED: heat stress transcription factor A-2c-like
	Zl.19523	-1.12982	NA	hypothetical protein SETIT_034098mg
	Zl.08173	-1.0803	NA	sigma factor sigB regulation protein rsbQ
	Zl.23356	-1.06484	NA	phenylalanine ammonia-lyase 4
	Zl.02662	-1.0097	NA	Cys/Met metabolism PLP-dependent enzyme family protein, expressed
