# Supplementary material for: Role of Long Noncoding RNAs ZlMSTRG.11348 and UeMSTRG.02678 in Temperature-Dependent Culm Swelling in Zizania latifolia
Source: Int J Mol Sci. 2021 Jun 2;22(11):6020. doi: 10.3390/ijms22116020 (PMC8199642; doi:10.3390/ijms22116020)
Supplement: Supplementary file 1 [file ijms-22-06020-s001.zip › Table S7.xlsx]

## Sheet: Table S7
Table S7 Primers used for quantitative reverse-transcription PCR.
Gene name	Primer	Sequence (5'->3')	Product size (bp)
ZlACTIN2	Forward primer	GGTGATGAGGCCCAATCCAA	283
	Reverse primer	TGGTACGCCCACTGGAGTAT
ZlMSTRG.30807	Forward primer	TCCACCTCCCTTCGATTCCT	241
	Reverse primer	ACGACGAAGCTCCAGTGATG
ZlMSTRG.09543	Forward primer	TTGTGCAGTACCTGTGGTGG	239
	Reverse primer	AGGCTTGTATCTGTTGCCCT
ZlRPM	Forward primer	CCGGACAGCCAGATTCGTTA	273
	Reverse primer	CTGCAAACAAGTGCCTCAGC
ZlWRKY29	Forward primer	CGGCCAGATGACCAACATGA	228
	Reverse primer	AACTTGTGCCAGTCGTAGCA
ZlFRK	Forward primer	CACGATGATCCAATTCCGGC	265
	Reverse primer	CGATCGGGCAAGGTAGGTAG
ZlACO	Forward primer	CCGGACTTCAAGGAGACGAT	164
	Reverse primer	CTGACCTTGGTGCCGAAGAA
ZlETF1	Forward primer	CCAAGTTGCCGGAGAGTCTG	208
	Reverse primer	GCGAGATGATGACCGAATGC
ZlPSO	Forward primer	CAAGTGCATCATCACGGTGG	197
	Reverse primer	ACGGCGTGCTGTAGATGTAG
ZlHID	Forward primer	ACTATGCAAGCGGGACGAAC	171
	Reverse primer	CTAGCCCTTCGACTTCAGCC
ZlGLS	Forward primer	GGATGAGTGGAGGCATTGCT	271
	Reverse primer	GCAGCAGCCTTTTCAGCTTT
ZlGNS	Forward primer	CGAGGTGATCAAGAAGGCGA	251
	Reverse primer	CCTGCGAGCGAAACAAGAAG
ZlADG	Forward primer	TAGGACGCATAGTGATGGCA	266
	Reverse primer	TGGCACAGCAACCTTTCCAA
UeACTIN2	Forward primer	GCTCGGTCATTCCGCTCATA	163
	Reverse primer	AGAGTCTCGGCGTCTTTTGG
UeMSTRG.02678	Forward primer	GTCCTTCCACCGATGATGCT	241
	Reverse primer	CCCTGTCGTTCTGCTGGATT
UeMFS	Forward primer	GGTACGGCGTCTACCTGATG	270
	Reverse primer	TCTCGGCGATGAGGTACAGA
UePEP1	Forward primer	TCTCTTCAGTCGAAGTGGCG	165
	Reverse primer	TTGACAGAGGTCCACCGAGA
UeGYD	Forward primer	CTCGACGATCTGCGATCCAA	186
	Reverse primer	GTTGGTAAGCGCAACCTGTG
UeGUD	Forward primer	GAGGTGCTGTCCGAAATCCA	279
	Reverse primer	CACCACACGGAGGATGTCAA
UeR40	Forward primer	GGTATTGCCCAGGTCCGATT	211
	Reverse primer	AGTAACGAGCAAGACGGTGG
